# Supplementary material for: Studying the association between longitudinal nondense breast tissue measurements and the risk of breast cancer: a joint modeling approach
Source: Am J Epidemiol. 2024 Jul 11;194(4):1065–71. doi: 10.1093/aje/kwae196 (PMC11978613; doi:10.1093/aje/kwae196)
Supplement: Web_Material_kwae196 [file web_material_kwae196.zip]

Archive with 1 entries (1 files):
- suppl-R2.pdf
